# Supplementary material for: Ultrasonically Processed WSe2 Nanosheets Blended Bulk Heterojunction Active Layer for High-Performance Polymer Solar Cells and X-ray Detectors
Source: Materials (Basel). 2021 Jun 10;14(12):3206. doi: 10.3390/ma14123206 (PMC8230459; doi:10.3390/ma14123206)
Supplement: Supplementary file 1 [file materials-14-03206-s001.zip]

Archive with 1 entries (1 files):
- materials-1220139-SI.pdf
